# Supplementary material for: Quinoline 3-sulfonamides inhibit lactate dehydrogenase A and reverse aerobic glycolysis in cancer cells
Source: Cancer Metab. 2013 Sep 6;1:19. doi: 10.1186/2049-3002-1-19 (PMC4178217; doi:10.1186/2049-3002-1-19)
Supplement: Additional file 2: Table S1 — Quinoline 3-sulfonamides do not exhibit appreciable activity against a panel of approximately 32 common enzymes, receptors, and ion channels. ANT = antagonist (pIC50), AG = agonist (pEC50). pIC50 and pEC50 are the negative logarithms10 of IC50 and EC50, respectively. [file 2049-3002-1-19-S2.xlsx]

## Sheet: Supplementary Table S1
Supplementary table S1	pIC50 or pEC50
	Compound 1	Compound 2
Adenosine Receptor a2A ANT	4.5	4.5
Adenosine Receptor a2C ANT	4.5	4.5
Adrenergic Receptor a1B ANT	4.9	4.5
Adrenergic Receptor b2 AG	4.5	4.5
Adrenergic Receptor b2 ANT	4.5	4.5
Aurora B Kinase ANT	5.1	4.5
Calcium Channel L-type ANT	4.8	4.8
Cannabinoid receptor type 2 AG	4.5	4.5
Cyclooxygenase 2 ANT	4	4.2
Dopamin Receptor D1 ANT	4.5	4.5
Dopamin Receptor D2 AG	4	4
Dopamin receptor D2 ANT	4.4	4
Glycogen synthase kinase 3b ANT		4.5
Lymphocyte-specific Tyrosine Kinase ANT	4.5	4.5
Monoamine Oxidase B ANT	5.2	4.8
Muscarinic Receptor M1 AG	4.8	4.8
Muscarinic Receptor M1 ANT	4.8	4.8
Muscarinic Receptor M2 AG	4.8	4.8
Muscarinic Receptor M2 ANT	4.8	4.8
Nicotinic Ach Receptor A1 AG	4.3	4.3
Nicotinic Ach Receptor A1 ANT	4.3	4.8
Norepinephrin Transporter ANT	4	4
Opioid Receptor k AG	4	4
Opioid Receptor k ANT	4.5	4.3
Opioid Receptor m AG	4	4
Opioid Receptor m ANT	4.2	4.5
Phosphodiesterase 4B ANT	5.9	6.3
Phosphoinositide 3-kinase g ANT	4.5	4.5
Potassium Channel KCNQ1 ANT	4.6	4.6
Potassium Channel Kv1.5 ANT	4.3	4.3
Pregnane X receptor AG	4.3	4.3
Serotonin Receptor 5H1 ANT	4.7	4.4
Serotonin Receptor 5HT1B AG	4.5	4.5
Serotonin Receptor 5HT1B ANT	4.5	4.5
Serotonin Receptor 5HT2A AG	4.4	4.4
Serotonin Receptor 5HT2A ANT	4.4	4.5
Serotonin Receptor 5HT2C AG	4.4	4.4
Serotonin Receptor 5HT2C ANT	4.4	4.4
Serotonin Receptor 5HT3 AG	4.3	4.4
Serotonin Receptor 5HT3 ANT	4.3	4.9
Serotonin Transporter ANT	4	4
Sodium Channel NaV 1.5 ANT	4	4.4
Vasopressin Receptor V1a ANT	4.3	4.7

## Sheet: Sheet1
GSK2837808A
GSK2705452D
