# Supplementary material for: Quinoline 3-sulfonamides inhibit lactate dehydrogenase A and reverse aerobic glycolysis in cancer cells
Source: Cancer Metab. 2013 Sep 6;1:19. doi: 10.1186/2049-3002-1-19 (PMC4178217; doi:10.1186/2049-3002-1-19)
Supplement: Additional file 3: Table S2 — Tissue origin and lactate dehydrogenase A (LDHA) and LDHB transcript expression levels for cancer cell lines used in Figure 1. Transcript expression levels in MAS5 units were obtained from gene expression analysis data for 428 cancer cell lines that we previously submitted to public database (https://cabig-stage.nci.nih.gov/community/caArray_GSKdata/). MAS5 units are obtained by processing the data using Affymetrix MAS5 algorithm, with target value set at 100. [file 2049-3002-1-19-S3.xlsx]

## Sheet: Supplementary Table S2
Supplementary Table S2
cell line information		mRNA expression levels, MAS 5 units
name	type	LDHA	LDHB	LDHA+B
Snu-398	liver	3927.36	30	3957.36
MDA-MB-453	breast	6591.78	30	6621.78
HepG2	liver	4226.11	30	4256.11
T47D	breast	3221.04	30	3251.04
A2780	ovary	6863.18	6225.75	13088.9
IGROV-1	ovary	4199.37	4204.08	8403.45
HeLa	cervix	5902.39	5956.14	11858.5
DMS79	Lung	1947.79	2242.91	4190.7
CCF-STTG1	CNS	4107.84	2651.54	6759.38
CAL-27	head and neck	4877.82	2899.38	7777.2
ChaGoK1	lung	2397.35	30	2427.35
NCI-H1395	lung	5118.62	4524.55	9643.17
MiaPaCa-2	pancreas	4433.26	30	4463.26
OVCAR-3	ovary	7269.73	6861.76	14131.5
NCI-H2122	lung	5266.13	5036.09	10302.2
Colo-205	colon	2046.7	30	2076.7
SNB75	CNS	3358.52	2103.29	5461.81
YAPC	Pancreas	3653.41	3015.76	6669.17
U251	glioblastoma	393.77	4173.31	4567.08
Snu-423	liver	5676.59	39.82	5716.41
SW579	thyroid	5997.9	3751.51	9749.41
NCI-H2228	lung	2227.11	2413.42	4640.53
Colo-201	colon	4003.33	30	4033.33
MES-SA	sarcoma	5731.88	5371.09	11103
HCC1143	Breast	3135.65	1967.33	5102.98
HT-29	colon	2573.19	2754.37	5327.56
MDA-MB-231	breast	6875.54	5881.6	12757.1
NCI-H23	Lung	2486.95	3126.08	5613.03
786-O	renal	4209.69	3714.37	7924.06
HCT116	colon	6014.01	6873.94	12888
